# Supplementary material for: Nano-Particles Carried by Multiple Dynein Motors Self-Regulate Their Number of Actively Participating Motors
Source: Int J Mol Sci. 2021 Aug 18;22(16):8893. doi: 10.3390/ijms22168893 (PMC8396316; doi:10.3390/ijms22168893)
Supplement: Supplementary file 1 [file ijms-22-08893-s001.zip]

Archive with 9 entries (8 files):
- ijms-1287093-Movies/
- ijms-1287093-Movies/Movie S1.AVI
- ijms-1287093-Movies/Movie S2.AVI
- ijms-1287093-Movies/Movie S3.AVI
- ijms-1287093-Movies/Movie S4.avi
- ijms-1287093-Movies/Movie S5.avi
- ijms-1287093-Movies/Movie S6.avi
- ijms-1287093-Movies/Movie S7.avi
- ijms-1287093-sup-final.pdf
